# Supplementary material for: HnRNP K mislocalisation in neurons of the dentate nucleus is a novel neuropathological feature of neurodegenerative disease and ageing
Source: Neuropathol Appl Neurobiol. 2022 Feb 9;48(4):e12793. doi: 10.1111/nan.12793 (PMC9208575; doi:10.1111/nan.12793)
Supplement: Supplementary file 3 — Table S1. Cohort and clinical demographics. *Non‐age matched control subjects added to cohort to investigate the relationship between hnRNP K mislocalisation and ageing; AD ‐ Alzheimer's disease; CBD ‐ Corticobasal degeneration; FAD ‐ Familial Alzheimer's disease; FTD ‐ Frontotemporal dementia; FTLD ‐ Frontotemporal lobar degeneration; bvFTD ‐ Behavioural variant FTD; PCA ‐ Posterior cortical atrophy; PNFA ‐ Progressive non‐fluent primary aphasia variant FTD; MND ‐ Motor neuron disease. [file NAN-48-e12793-s001.xlsx]

## Sheet: Table 1 Cohort Demographics
Case No	Clinical diagnosis	Pathological diagnosis	Age at death
1	bvFTD	FTLD-TDP A	66
2	Control	FTLD-TDP A	79
3	MND	FTLD-TDP A	53
4	Picks disease	FTLD-TDP A	63
5	Picks disease/ PNFA	FTLD-TDP A	72
6	FTLD	FTLD-TDPA & MND-TDP43	60
7	MND	FTLD-MND-TDPA	69
8	bvFTD	FTLD-TDP A	72
9	FTD-MND	FTLD-TDP A	74
10	FTD	FTLD-TDP A	68
11	FTD-MND	FTLD-TDP A	71
12	bvFTD	FTLD-TDP A	63
13	bvFTD	FTLD-TDP A	55
14	bvFTD	FTLD-TDP A	61
15	CBD	FTLD-TDP A	61
16	FTD	FTLD-TDP A	62
17	AD	FTLD-TDP A	73
18	FTD	FTLD-TDP A	65
FTLD-TDP A Summary (n = 18)			65.9
10	AD	AD	76
11	AD	AD	79
12	AD	AD	64
13	AD	AD	71
14	AD	AD	69
15	AD (PCA)	AD	61
16	AD (PCA)	AD	72
17	FTD	AD	73
18	PNFA	AD	86
19	AD	FAD	41
20	AD	FAD	37
21	AD	FAD	47
22	AD	FAD	52
23	AD	FAD	54
24	AD	FAD	58
25	AD	FAD	65
26	AD	FAD	70
AD Summary (n = 17)			63.2
27	Control	Control	29
28	Control	Control	25
29	Control	Control	30
30	Control	Control	25
31	Control	Control	28
32	Control	Control	34
33	Control	Control	40
34*	Control	Control	39
35*	Control	Control	37
36	Control	Control	39
37*	Control	Control	50
38	Control	Control	46
39*	Control	Control	46
40*	Control	Control	48
41*	Control	Control	50
42*	Control	Control	57
43*	Control	Control	58
44*	Control	Control	53
45*	Control	Control	57
46*	Control	Control	51
47	Control	Control	34
48	Control	Control	38
49*	Control	Control	68
50*	Control	Control	70
51*	Control	Control	79
52*	Control	Control	83
53*	Control	Control	86
54*	Control	Control	91
55*	Control	Control	64
56*	Control	Control	72
57*	Control	Control	77
58*	Control	Control	73
Control Summary (n = 32)			52.4
